# Supplementary material for: Condensation of Ede1 promotes the initiation of endocytosis
Source: eLife. 2022 Apr 12;11:e72865. doi: 10.7554/eLife.72865 (PMC9064294; doi:10.7554/eLife.72865)
Supplement: Figure 5—figure supplement 1—source data 1. [file elife-72865-fig5-figsupp1-data1.zip]

Archive with 21 entries (18 files):
- figure5_sup1_data1/
- figure5_sup1_data1/.DS_Store
- __MACOSX/
- __MACOSX/figure5_sup1_data1/
- __MACOSX/figure5_sup1_data1/._.DS_Store
- figure5_sup1_data1/rep2_16bit.tif
- __MACOSX/figure5_sup1_data1/._rep2_16bit.tif
- figure5_sup1_data1/rep2_32bit.tif
- __MACOSX/figure5_sup1_data1/._rep2_32bit.tif
- figure5_sup1_data1/rep3_16bit.tif
- __MACOSX/figure5_sup1_data1/._rep3_16bit.tif
- figure5_sup1_data1/rep3_32bit.tif
- __MACOSX/figure5_sup1_data1/._rep3_32bit.tif
- figure5_sup1_data1/20200814_quant.csv
- __MACOSX/figure5_sup1_data1/._20200814_quant.csv
- figure5_sup1_data1/ede1_truncation_blots.pdf
- __MACOSX/figure5_sup1_data1/._ede1_truncation_blots.pdf
- figure5_sup1_data1/rep1_32bit.tif
- __MACOSX/figure5_sup1_data1/._rep1_32bit.tif
- figure5_sup1_data1/rep1_16bit.tif
- __MACOSX/figure5_sup1_data1/._rep1_16bit.tif
