# Supplementary material for: Condensation of Ede1 promotes the initiation of endocytosis
Source: eLife. 2022 Apr 12;11:e72865. doi: 10.7554/eLife.72865 (PMC9064294; doi:10.7554/eLife.72865)
Supplement: Figure 5—figure supplement 1—source data 1. [file elife-72865-fig5-figsupp1-data1.zip › figure5_sup1_data1/20200814_quant.csv]

dataset	sample	strain	background	Ede1	band raw	hog1 raw	ratio	ratio_norm
1	1	MKY0172	wt	FL	1042.083	7834.305	0.133015373	1
1	2	MKY4083	wt	1-590	3815.397	9062.134	0.421026328	3.165245633
1	3	MKY3546	wt	1-900	1421.355	9461.891	0.150218915	1.129334992
1	4	MKY3548	wt	366-1381	2912.648	11169.134	0.260776529	1.960499181
1	5	MKY3550	wt	591-1381	4100.012	12525.841	0.327324289	2.460800449
1	6	MKY3552	wt	366-900	1698.548	12502.255	0.135859331	1.021380673
1	7	MKY3554	wt	591-900	1514.548	14018.669	0.108037931	0.812221393
1	8	MKY0532	3×ΔEA	FL	3085.134	11970.669	0.257724443	1.937553815
1	9	MKY3519	3×ΔEA	1-590	7443.569	17346.134	0.429119768	3.226091535
1	10	MKY3547	3×ΔEA	1-900	3956.255	12300.548	0.321632418	2.418009375
1	11	MKY3549	3×ΔEA	366-1381	3480.477	10007.426	0.347789432	2.614655918
1	12	MKY3551	3×ΔEA	591-1381	2888.477	11714.305	0.246576899	1.853747381
1	13	MKY3553	3×ΔEA	366-900	3630.255	12049.426	0.301280327	2.265003813
1	14	MKY3555	3×ΔEA	591-900	1948.669	14930.205	0.13051857	0.981229213
2	1	MKY0172	wt	FL	644.991	6982.962	0.092366391	1
2	2	MKY4083	wt	1-590	2688.962	9443.548	0.28474065	3.082730057
2	3	MKY3546	wt	1-900	1747.719	11678.134	0.149657385	1.620258011
2	4	MKY3548	wt	366-1381	3066.376	10072.426	0.304432716	3.295925191
2	5	MKY3550	wt	591-1381	3498.062	8085.305	0.432644409	4.684002513
2	6	MKY3552	wt	366-900	2178.012	9961.426	0.2186446	2.367144551
2	7	MKY3554	wt	591-900	835.234	9949.426	0.083947958	0.908858269
2	8	MKY0532	3×ΔEA	FL	5940.648	9373.426	0.633775527	6.861538253
2	9	MKY3519	3×ΔEA	1-590	3223.426	9744.477	0.330795178	3.581337034
2	10	MKY3547	3×ΔEA	1-900	3562.841	9142.719	0.389691622	4.218976374
2	11	MKY3549	3×ΔEA	366-1381	5899.134	12071.719	0.4886739	5.290602926
2	12	MKY3551	3×ΔEA	591-1381	5653.619	11201.012	0.504741804	5.464561265
2	13	MKY3553	3×ΔEA	366-900	2440.083	11331.548	0.215335363	2.331317268
2	14	MKY3555	3×ΔEA	591-900	1027.77	9825.962	0.104597392	1.132418304
3	1	MKY0532	3×ΔEA	FL	1072.961941	7623.539105	0.140743285	1.264233802
3	2	MKY3519	3×ΔEA	1-590	5627.133514	5454.468037	1.031655787	9.266901174
3	3	MKY3547	3×ΔEA	1-900	6386.890873	9728.367532	0.656522366	5.897245929
3	4	MKY3549	3×ΔEA	366-1381	3396.59798	8325.953319	0.407953041	3.664459181
3	5	MKY3551	3×ΔEA	591-1381	3384.476659	9344.903066	0.362173544	3.253242488
3	6	MKY3553	3×ΔEA	366-900	4347.012193	10297.24621	0.422152885	3.792010004
3	7	MKY3555	3×ΔEA	591-900	2691.012193	10508.78175	0.256072707	2.300186267
3	8	MKY0172	wt	FL	1066.284271	9577.953319	0.111326944	1
3	9	MKY4083	wt	1-590	4390.84062	9460.074639	0.464144395	4.169200905
3	10	MKY3546	wt	1-900	3353.133514	15586.55992	0.2151298	1.932414493
3	11	MKY3548	wt	366-1381	3756.84062	13130.02439	0.286125944	2.57014101
3	12	MKY3550	wt	591-1381	1362.59798	10686.07464	0.127511554	1.14537909
3	13	MKY3552	wt	366-900	5527.154329	11962.31728	0.462047127	4.150362085
3	14	MKY3554	wt	591-900	2398.083261	9460.559921	0.25348217	2.276916635
