# Supplementary material for: Condensation of Ede1 promotes the initiation of endocytosis
Source: eLife. 2022 Apr 12;11:e72865. doi: 10.7554/eLife.72865 (PMC9064294; doi:10.7554/eLife.72865)
Supplement: Figure 6—source data 2. [file elife-72865-fig6-data2.zip]

Archive with 2 entries (2 files):
- figure6_data2.html
- __MACOSX/._figure6_data2.html
