# Supplementary material for: Condensation of Ede1 promotes the initiation of endocytosis
Source: eLife. 2022 Apr 12;11:e72865. doi: 10.7554/eLife.72865 (PMC9064294; doi:10.7554/eLife.72865)
Supplement: Figure 8—source data 1. [file elife-72865-fig8-data1.zip]

Archive with 3 entries (2 files):
- fig8_data1.html
- __MACOSX/
- __MACOSX/._fig8_data1.html
